# Supplementary material for: Contribution of variant subunits and associated factors to genome-wide distribution and dynamics of cohesin
Source: Epigenetics Chromatin. 2022 Nov 24;15:37. doi: 10.1186/s13072-022-00469-0 (PMC9686121; doi:10.1186/s13072-022-00469-0)
Supplement: Supplementary file 2 — Additional file 2: Table S1. Genomic datasets. Table S2. Antibodies. Table S3. Primers for CRISPR. Table S4. Primers for ChIP-qPCR. [file 13072_2022_469_MOESM2_ESM.xlsx]

## Sheet: Table S1. Datasets
Table S1. Datasets
Type of data	Sample Name	Used in Figure	GEO accession	Source
ChIP-seq	CTCF in wildtype MEF (1 replicate)	1A, 4A,4E		this study
ChIP-seq	PDS5A in wildtype MEF (2 replicates)	4A,4E		this study
ChIP-seq	PDS5B in wildtype MEF (2 replicates)	4A,4E		this study
ChIP-seq	SMC1 in Pds5A f/f; Pds5B f/f; Cre-ERT2 w/o 4-OHT (Pds5 WT) (2 replicates )	1A, 5A, 5B		this study
ChIP-seq	SMC1 in Pds5A f/f; Pds5B f/f; Cre-ERT2 + 4-OHT (Pds5 DKO) (2 replicates)	1A, 5A, 5B		this study
ChIP-seq	SMC1 in Pds5A KO (2 replicates)	1A, S5B		this study
ChIP-seq	SMC1 in Pds5B KO (2 replicates)	1A, S5B		this study
ChIP-seq	SMC1 in Stag2 lox/Y MEFs (2 replicates)	1A, 1C, 1D		this study
ChIP-seq	SMC1 in Stag2 D/Y MEFs (2 replicates)	1A, 1C, 1D		this study
ChIP-seq	SMC1 in Ctcf f/f (1 replicate)	5G, 5H		this study
ChIP-seq	SMC1 in Ctcf f/f+AdCre (1 replicate)	5G, 5H		this study
ChIP-seq	STAG2 in Ctcf f/f (1 replicate)	5C, 5D		this study
ChIP-seq	STAG2 in Ctcf f/f+AdCre (1 replicate)	5C, 5D		this study
ChIP-seq	STAG2 in WT MEFs (2 replicates)	1A		this study
ChIP-seq	STAG2 in Stag1 KO MEFs (1 replicate)	1A		this study
ChIP-seq	SMC1 in Stag2 lox/Y MEFs (4 replicates)	1A, 1C, 1D		this study
ChIP-seq	SMC1 in Stag2 D/Y MEFs (4 replicates)	1A, 1C, 1D		this study
ChIP-seq	SMC1, SMC3, STAG1,STAG2 in wildtype MEFs	1A, 1C	GSE32320	Remeseiro 2012
ChIP-seq	SMC1,SMC3,STAG1,STAG2 in Stag1 KO MEFs	1A,1C	GSE32320	Remeseiro 2012
ChIP-seq	SMC3 in Wapl lox/D (WT) MEFs	5I, 5J	GSM1020006, GSM1020008	Tedeschi 2013
ChIP-seq	SMC3 in Wapl D/D (KO) MEFs	5I, 5J	GSM1020007, GSM10200069	Tedeschi 2013
ChIP-seq	CTCF in Wapl lox/D (WT) MEFs	1A	GSM1020012	Tedeschi 2013
ChIP-seq	CTCF in Wapl D/D (KO) MEFs	1A	GSM1020013	Tedeschi 2013
ChIP-seq	CTCF in WT MEFs	5C	GSM1979778	Busslinger 2017
ChIP-seq	CTCF in Ctcf KO MEFs	5C	GSM1979780	Busslinger 2017
ChIP-seq	WAPL in 3T3	4A, 4E	GSM2430399	Busslinger 2017
ChIP-seq	NIPBL in 3T3	4A, 4E	GSM1979785	Busslinger 2017
ChIP-seq	STAG1 in WT MEFs	1A, 5E	GSM1979724-5	Busslinger 2017
ChIP-seq	STAG1 in Ctcf KO MEFs	5E	GSM1979726-8	Busslinger 2017
ChIP-seq	STAG1 in Ctcf Wapl KO MEFs	5E	GSM1979735-6	Busslinger 2017
ChIP-seq	K3K4me1, H3K4me3, H3K27ac and RNA polII in MEFs	4E,F	GSE49847	Yue 2014
ChIP-seq	CTCF in MCF10A	2A	GSM2599084-5	Fritz 2018
ChIP-seq	SMC1, STAG1, STAG2 in MCF10	2A	GSM2718672-75	Kojic 2018
ChIP-seq	CTCF in HMEC	2A	GSE30263	Wand 2012
ChIP-seq	SMC1, STAG1, STAG2 in HMEC	2A	GSM2718667-69,71	Kojic 2018
ChIP-seq	CTCF in HUVEC	2A	GSM822279	Pope 2014
ChIP-seq	SMC1, STAG1, STAG2 in HCAEC	2A	GSM2718663-66	Kojic 2018
ChIP-seq	CTCF, SMC1, STAG1, STAG2 in A673	2B	GSE133154	Surdez 2021
ChIP-seq	CTCF, SMC3, GFP-STAG1, GFP- STAG2 in HeLa	2C	GSE138405	Wutz 2020
RNA-seq	WT MEFs (3 clones)	4E		this study

## Sheet: Table S2. Antibodies
Table S2. Antibodies
Target	Host*	Source or Reference#	Immunogen	Application**	Validation
CTCF	Rabbit polyclonal	07-729 (Millipore)	hCTCF aa 659-675	ChIP	commercial, used in many studies, e.g. Nora et al (2017) Cell: ChIP in AID-CTCF
CTCF	Rabbit polyclonal	Custom made, this study, INNOVAGEN AB, Sweden	CKRRGRPPGRTNQPK	WB	WB in Ctcf KO, Fig. S1c this study
SMC1A	Rabbit polyclonal	Custom made, Remeseiro et al. (2012b), INNOVAGEN AB, Sweden	CDLTKYPDANPNPNEQ	ChIP, IP, WB,IF	WB in SMC1 KD, Kojic et al. (2018); ChIP (overlap with cohesin subunits) in Kojic et al. (2018)
STAG1	Rat monoclonal	Custom made, Kojic et al. (2018) Monoclonal Ab Unit CNIO	recombinant fragment: mSTAG1 aa1-225	WB (3C)	WB in STAG1 KD cells in Kojic et al. (2018)
STAG1	Rabbit polyclonal	Custom made, Remeseiro et al. (2012a), AfRS85-5	CEDDSGFGMPMF	ChIP, WB (3A)	ChIP and WB in Stag1 KO, Remeseiro et al. (2012b)
STAG2	Rabbit polyclonal	Custom made, Remeseiro et al. (2012a) AfRS86-5	CDPASIMDESVLGVSMF	ChIP, WB (3A,3B)	ChIP and WB in STAG2 KD cells, Kojic et al. (2018), WB iand IF in Stag2 KO De Koninck et al (2020)
WAPL	Rat monoclonal	Custom made, Morales et al (2020)	recombinant fragment: hWAPL aa838-1190	WB	WB in WAPL KD cells in Morales et al (2020)
RAD21	Rabbit polyclonal	Custom made, Carretero et al. (2013)	GGDQDQEERRWNKRTQQMLC	WB
PDS5A	Rabbit polyclonal	Custom made, Carretero et al. (2013)	CKKAVPAERQIDLQR	ChIP, IP, WB	WB in Pds5a KO, Carretero et al. (2013) and Pds5 DKO and IP in Morales et al. (2020)
PDS5B	Rabbit polyclonal	Custom made, this study,INNOVAGEN AB, Sweden	CVSTVNVRRRSAKRERR	ChIP, IP, WB	WB in Pds5 DKO, Fig. S1b this study
NIPBL	Rabbit polyclonal	Custom made, CID-CSIC, Barcelona (E. Prats)	recombinant fragment: mNIPBL aa2349-2667	WB	WB in NIPBL KD (unpublshed)
H3	Rabbit polyclonal	ab1791 (Abcam)		WB	commercial
MEK2	Mouse monoclonal	BD Bioscience AB_397631	recombinant fragment, Rat MEK2 1-110aa	WB	commercial
* All custom made Rabbit polyclonal antibodies are affinity purified
** ChIP, Chromatin Immunoprecipitation; IF, immunofluorescence; IP, immunoprecipitation; WB, western blot
			1

## Sheet: Table S3. Primersfor CRISPR
	Table S3. Guides for endogenous GFP tagging of STAG genes by CRISPR
	Primer	Sequence 5'-3'
	STAG1_sg1	CACCGTCTTCAGACTTCAGAACAT
	STAG1_sg2	CACCGCTCTATTATTTAGAGCTAG
	STAG2_sg1	CACCGCCCAAGAACCTAATGAGAG
	STAG2_sg2	CACCGCAGTACACATTTAAATCTG

## Sheet: Table S4. primers ChPqPCR
	Table S4. Primers for ChIP-qPCR
	Chromosome	primer name	primer sequence
	chr15	neg15_FWD	CTCGCTGAGGTTCTCCATTC
		neg15_REV	TCTCACACCAAGGACTGCTG
		r1_FWD	AGCGAGTGGTGGCTAAGAAG
		r1_REV	CAGTGTTCTGCAGGCTTTTG
		r2_FWD	CCAGGGTGAACTGAGCCTTA
		r2_REV	CCAGGGTGAACTGAGCCTTA
		r3_FWD	TCCGTGTGTAAACCCTCTCC
		r3_REV	GACAGAGTCGCCTGTTGTGA
		r4_FWD	GTGTGTGCAGTACCCACCAG
		r4_REV	GCTGACGCAGGGATTTAGAG
	chr9	neg9_FWD	ACATGGAAACAGGCAACACA
		neg9_REV	CAATCATCTGGTGCCAACAC
		r5_FWD	GGAACTGGACTCAGGCCTCT
		r5_REV	CTCGATGTTCTGGCCTTTGT
		r6_FWD	TGGGCTGTCTGTTCATTCCT
		r6_REV	GTCCTCGGATGAAGCCAGTA
		r7_FWD	CCCTAGGTGGAGCCTCAGTA
		r7_REV	CTGGAGCAACGACAAACAGA
	chr19	neg19_FWD	GTAGTAGGGCCCCAGTCCTC
		neg19_REV	GCTTTGAAGCTTGCTTTTGG
		r8_FWD	CAGCTCCACGGAAATCAAAT
		r8_REV	CTCCCCACCGAAGTGAGTTA
		r9_FWD	CCAGCCACTGTGGTTCTAGG
		r9_REV	ACCCCCAAATACTGCAAACA
		r10_FWD	ATGCCGTTGACCTGAGAGAA
		r10_REV	CAGTGCTGAACCCAACAAGA
	chr5	neg5_FWD	CTTGCAGAGGACCCATGTTT
		neg5_REV	GTTTTCTCCTGCCACTTTGC
		r11_FWD	ATGTGGCAGGGTGTTAAGGA
		r11_REV	CGAATGGCTGAAGTTCCAGT
		r12_FWD	CCACACCCATCTGCATGTAA
		r12_REV	TGTAGAGACAGCCCCTCTGG
	chr3	neg3_FWD	CTGCAGAAAACCCACACTGA
		neg3_REV	GACCCCATCATCTCTCCTGA
		r13_FWD	TTGCAGGTGTGAACAACCAT
		r13_REV	ACCACCACCACCACTGGTTA
		r14_FWD	GCCACATCCAGAAGACCCTA
		r14_REV	AGGGCATCTGCCTGAACTAA
